# Supplementary material for: A Photoelectrochemical Sensor for the Detection of Hypochlorous Acid with a Phenothiazine-Based Photosensitizer
Source: Molecules. 2024 Jan 27;29(3):614. doi: 10.3390/molecules29030614 (PMC10856318; doi:10.3390/molecules29030614)
Supplement: Supplementary file 1 [file molecules-29-00614-s001.zip]

Archive with 1 entries (1 files):
- molecules-2842792-supplementary.pdf
